# Supplementary material for: Toothed whales independently evolve specialized suction feeding without converging on skull shape
Source: PeerJ. 2026 Apr 17;14:e21119. doi: 10.7717/peerj.21119 (PMC13094552; doi:10.7717/peerj.21119)
Supplement: Supplemental Information 1 [file peerj-14-21119-s001.zip]

Archive with 16 entries (15 files):
- Data and Code/
- Data and Code/.Rhistory
- Data and Code/.DS_Store
- __MACOSX/Data and Code/._.DS_Store
- Data and Code/Phylogenetic Regression.R
- Data and Code/tree_extant.tre
- __MACOSX/Data and Code/._tree_extant.tre
- Data and Code/ExtantDFMulti.csv
- __MACOSX/Data and Code/._ExtantDFMulti.csv
- Data and Code/SkullCodes.csv
- __MACOSX/Data and Code/._SkullCodes.csv
- Data and Code/Tree_extant.R
- __MACOSX/Data and Code/._Tree_extant.R
- Data and Code/MultiLogRegression&PCA.R
- __MACOSX/Data and Code/._MultiLogRegression&PCA.R
- Data and Code/.RData
