# Supplementary material for: Toothed whales independently evolve specialized suction feeding without converging on skull shape
Source: PeerJ. 2026 Apr 17;14:e21119. doi: 10.7717/peerj.21119 (PMC13094552; doi:10.7717/peerj.21119)
Supplement: Supplemental Information 1 [file peerj-14-21119-s001.zip › Data and Code/Phylogenetic Regression.R]

# Set working directory

# Data Loading and Preparation

## Load Data

#Start by loading in the packages

library(tidyverse)
library(dplyr)
library(phytools)
library(geiger)
library(ape)
library(caper)
library(nlme)

#Now read in our data files

# Read in the CSVs and tree
ExtantDFMulti <- read.csv("ExtantDFMulti.csv",header=T,sep=",",row.names=1)
tree <- read.tree("tree_extant.tre")

#Let's inspect our data

summary(ExtantDFMulti)

#And now let's add CharSum and CharMean to ExtantDFMulti
         
# Add CharSum and CharMean columns
ExtantDFMulti <- ExtantDFMulti %>%
  mutate(
    CharSum = rowSums(ExtantDFMulti[, c(1:10)]),
    CharMean = CharSum / 10
  )

head(ExtantDFMulti)

# Match tree and data
row.names(ExtantDFMulti) <- sub(" ", "_", row.names(ExtantDFMulti))

# Prune/align tree
tree<-treedata(tree,ExtantDFMulti,sort=T,warnings=T)$phy

# Test for phylogenetic signal in suction index
SSI<-setNames(
  ExtantDFMulti$CharMean,
  rownames(ExtantDFMulti)
)

phylosig(tree,SSI, method = "K", test = TRUE)

Rostrum<-setNames(ExtantDFMulti$Char1, rownames(ExtantDFMulti))
phylosig(tree, Rostrum, method = "K", test = TRUE)
Red_dent<-setNames(ExtantDFMulti$Char2, rownames(ExtantDFMulti))
phylosig(tree, Red_dent, method = "K", test = TRUE)
Dent_wear<-setNames(ExtantDFMulti$Char3, rownames(ExtantDFMulti))
phylosig(tree, Dent_wear, method = "K", test = TRUE)
Non_occl<-setNames(ExtantDFMulti$Char4, rownames(ExtantDFMulti))
phylosig(tree, Non_occl, method = "K", test = TRUE)
Hyoid<-setNames(ExtantDFMulti$Char5, rownames(ExtantDFMulti))
phylosig(tree, Hyoid, method = "K", test = TRUE)
Palate<-setNames(ExtantDFMulti$Char6, rownames(ExtantDFMulti))
phylosig(tree, Palate, method = "K", test = TRUE)
Jaw_add<-setNames(ExtantDFMulti$Char7, rownames(ExtantDFMulti))
phylosig(tree, Jaw_add, method = "K", test = TRUE)
symphysis<-setNames(ExtantDFMulti$Char8, rownames(ExtantDFMulti))
phylosig(tree, symphysis, method = "K", test = TRUE)
round_mouth<-setNames(ExtantDFMulti$Char9, rownames(ExtantDFMulti))
phylosig(tree, round_mouth, method = "K", test = TRUE)
throat_grooves<-setNames(ExtantDFMulti$Char10, rownames(ExtantDFMulti))
phylosig(tree, throat_grooves, method = "K", test = TRUE)

# PGLS
ExtantDFMulti$species <- rownames(ExtantDFMulti)

pglsModel <- gls(CharMean~Suction, correlation = corBrownian(phy = tree, form = ~species),
            data = ExtantDFMulti, method = "ML")
summary(pglsModel)
OLSModel <- gls(CharMean~Suction,
           data = ExtantDFMulti, method = "ML")
summary(OLSModel)

# Test each character separately
pglsModel <- gls(Char10~Suction, correlation = corBrownian(phy = tree, form = ~species),
                 data = ExtantDFMulti, method = "ML")
summary(pglsModel)
OLSModel <- gls(Char10~Suction,
                data = ExtantDFMulti, method = "ML")
summary(OLSModel)

# Let's test the adjusted SSI (CharMean for the first 8 characters)

# Add CharSum and CharMean columns
ExtantDFMulti <- ExtantDFMulti %>%
  mutate(
    CharSum8 = rowSums(ExtantDFMulti[, c(1:8)]),
    CharMean8 = CharSum / 8
  )

head(ExtantDFMulti)

# Check for phylogenetic signal (should still be the same as SSI)
SSI8<-setNames(
  ExtantDFMulti$CharMean8,
  rownames(ExtantDFMulti)
)

phylosig(tree,SSI8, method = "K", test = TRUE)

# Run PGLS 
pglsModel <- gls(CharMean8~Suction, correlation = corBrownian(phy = tree, form = ~species),
                 data = ExtantDFMulti, method = "ML")
summary(pglsModel)
OLSModel <- gls(CharMean8~Suction,
                data = ExtantDFMulti, method = "ML")
summary(OLSModel)
