# Supplementary material for: Toothed whales independently evolve specialized suction feeding without converging on skull shape
Source: PeerJ. 2026 Apr 17;14:e21119. doi: 10.7717/peerj.21119 (PMC13094552; doi:10.7717/peerj.21119)
Supplement: Supplemental Information 1 [file peerj-14-21119-s001.zip › Data and Code/tree_extant.tre]

((((Kogia_breviceps:4.879146296,Kogia_sima:4.879146296):14.55516325,Physeter_macrocephalus:19.43430955):9.202053902,(((((((Hyperoodon_ampullatus:5.105071597,Hyperoodon_planifrons:5.105071597):12.05776289,(((Indopacetus_pacificus:7.498939653,Mesoplodon_hectori:7.498939653):2.199649683,(((Mesoplodon_bidens:6.130159295,Mesoplodon_mirus:6.130159295):2.177856701,Mesoplodon_europaeus:8.308015997):0.4464579308,((Mesoplodon_densirostris:4.466825244,Mesoplodon_stejnegeri:4.466825244):1.574204262,(Mesoplodon_grayi:4.582513565,Mesoplodon_peruvianus:4.582513565):1.45851594):2.713444422):0.9441154076):0.2778403289,(Mesoplodon_bowdoini:7.956883893,(Mesoplodon_carlhubbsi:6.632997719,Mesoplodon_layardii:6.632997719):1.323886174):2.019545771):7.186404822):0.8593492337,Ziphius_cavirostris:18.02218372):0.9093808264,Tasmacetus_shepherdi:18.93156455):0.794592826,(Berardius_arnuxii:1.932176591,Berardius_bairdii:1.932176591):17.79398078):7.055869599,((((Neophocaena_phocaenoides:4.580021464,((Phocoena_dioptrica:3.836286084,(Phocoena_phocoena:2.64252312,Phocoenoides_dalli:2.64252312):1.193762965):0.1498353184,(Phocoena_sinus:3.722022767,Phocoena_spinipinnis:3.722022767):0.2640986354):0.5939000618):8.651249976,(Monodon_monoceros:6.089563789,Delphinapterus_leucas:6.089563789):7.141707651):1.599250517,((((((((((((Delphinus_delphis:1.452277922,(Stenella_clymene:0.5550971141,Stenella_coeruleoalba:0.5550971141):0.8971808085):0.4042110271,(Stenella_frontalis:1.443987838,(Tursiops_aduncus:1.202169046,Tursiops_truncatus:1.202169046):0.2418187918):0.4125011115):1.81251157,Stenella_attenuata:3.669000519):0.106863327,Stenella_longirostris:3.775863846):0.1329814707,Lagenodelphis_hosei:3.908845317):0.4714907704,((Sousa_plumbea:0.382,Sousa_teuszii:0.381837878):5.750052557e-05,Sousa_chinensis:0.381837878):3.998498209):1.881368287,(Sotalia_fluviatilis:0.9706403312,Sotalia_guianensis:0.9706403312):5.291064043):0.7438289263,((((((Feresa_attenuata:2.667171452,Peponocephala_electra:2.667171452):0.5254400286,(Globicephala_macrorhynchus:0.6083802895,Globicephala_melas:0.6083802895):2.584231192):1.116340335,Grampus_griseus:4.308951816):0.520348969,Pseudorca_crassidens:4.829300785):1.054180501,Orcaella_brevirostris:5.883481285):0.6417135844,Steno_bredanensis:6.52519487):0.4803384301):0.9095813576,Lagenorhynchus_albirostris:7.915114658):0.647799685,((((((Cephalorhynchus_commersonii:0.6689483349,Cephalorhynchus_eutropia:0.6689483349):1.163934949,Cephalorhynchus_hectori:1.832883284):0.560387881,(Cephalorhynchus_heavisidii:2.262114348,(Lagenorhynchus_australis:0.7783835512,Lagenorhynchus_cruciger:0.7783835512):1.483730797):0.1311568173):0.04447570623,Lagenorhynchus_obliquidens:2.437746872):0.6865155494,Lagenorhynchus_obscurus:3.124262421):0.8459722684,(Lissodelphis_borealis:2.542976619,Lissodelphis_peronii:2.542976619):1.42725807):4.592679654):1.175463033,Lagenorhynchus_acutus:9.738377376):0.259925084,Orcinus_orca:9.99830246):4.832219496):5.000628617,((Inia_geoffrensis:15.17035919,Pontoporia_blainvillei:15.17035919):2.592599536,Lipotes_vexillifer:17.76295873):2.068191844):6.950876398):0.8780073511,Platanista_gangetica:27.66003432):0.9763291304):28.864,Hippopotamus_amphibius:57.5):0;
