# Supplementary material for: Toothed whales independently evolve specialized suction feeding without converging on skull shape
Source: PeerJ. 2026 Apr 17;14:e21119. doi: 10.7717/peerj.21119 (PMC13094552; doi:10.7717/peerj.21119)
Supplement: Supplemental Information 1 [file peerj-14-21119-s001.zip › Data and Code/ExtantDFMulti.csv]

SPECIES	Char1	Char2	Char3	Char4	Char5	Char6	Char7	Char8	Char9	Char10	Suction	Family
Cephalorhynchus commersonii	2	1	0	0	1	0	0	0	1	0	N	Delphinidae
Cephalorhynchus eutropia	2	1	0	0	1	0	0	0	1	0	N	Delphinidae
Cephalorhynchus heavisidii	2	1	0	0	1	0	0	0	1	0	N	Delphinidae
Cephalorhynchus hectori	2	1	0	0	1	0	0	0	1	0	N	Delphinidae
Feresa attenuata	3	1	0	0	2	0	0	0	2	0	N	Delphinidae
Globicephala macrorhynchus	3	2	0	1	2	0	0	0	2	0	S	Delphinidae
Globicephala melas	3	2	0	1	2	0	0	0	2	0	S	Delphinidae
Inia geoffrensis	0	0	0	0	1	0	0	3	0	0	N	Iniidae
Lagenorhynchus acutus	2	0.5	0	0	1	0	0	0	1	0	N	Delphinidae
Lagenorhynchus albirostris	2	0.5	0	0	1	0	0	0	1	0	N	Delphinidae
Lagenorhynchus australis	2	0.5	0	0	1	0	0	0	1	0	N	Delphinidae
Lagenorhynchus cruciger	2	0.5	0	0	1	0	0	0	1	0	N	Delphinidae
Lagenorhynchus obliquidens	2	0.5	0	0	1	0	0	0	1	0	N	Delphinidae
Lagenorhynchus obscurus	2	0.5	0	0	1	0	0	0	1	0	N	Delphinidae
Lissodelphis peronii	1	0.5	0	0	1	0	0	0	0.5	0	N	Delphinidae
Lipotes vexillifer	0	0	0	0	1	0	0	3	0	0	N	Lipotidae
Neophocaena phocaenoides	3	1	0	1	2	0	0	0	2	0	N	Phocoenidae
Orcaella brevirostris	3	2	1	1	2	0	0	0	2	0	N	Delphinidae
Orcinus orca	2	1	1	0	2	0	0	0	0.5	0	N	Delphinidae
Peponocephala electra	2	1	1	0	2	0	0	0	2	0	N	Delphinidae
Phocoena dioptrica	2.5	1	0	1	2	0	0	0	2	0	N	Phocoenidae
Phocoena phocoena	2	1	0	1	2	0	0	0	2	0	N	Phocoenidae
Phocoena sinus	2	1	0	1	2	0	0	0	2	0	N	Phocoenidae
Phocoena spinipinnis	2	1	0	1	2	0	0	0	2	0	N	Phocoenidae
Phocoenoides dalli	2.5	1	0	1	2	0	0	0	2	0	N	Phocoenidae
Platanista gangetica	0	0	0	0	1	0	0	3	0	0	N	Platanistidae
Pontoporia blainvillei	0	0	0	0	1	0	0	3	0	0	N	Pontoporidae
Pseudorca crassidens	2.5	1	1	0	2	0	0	0	2	0	N	Delphinidae
Steno bredanensis	1.5	1	1	0	1	0	0	0	1	0	N	Delphinidae
Delphinus delphis	0	0	0	0	1	0	0	0	0	0	N	Delphinidae
Lagenodelphis hosei	2	0.5	0	0	1	0	0	0	1	0	N	Delphinidae
Lissodelphis borealis	1	0.5	0	0	1	0	0	0	0.5	0	N	Delphinidae
Sotalia fluviatilis	0.5	0	0	0	1	0	0	0	0	0	N	Delphinidae
Sotalia guianensis	0.5	0	0	0	1	0	0	0	0	0	N	Delphinidae
Sousa chinensis	1	0.5	0	0	1	0	0	0	0	0	N	Delphinidae
Sousa plumbea	1	0.5	0	0	1	0	0	0	0	0	N	Delphinidae
Sousa teuszii	1	0.5	0	0	1	0	0	0	0	0	N	Delphinidae
Stenella attenuata	0	0	0	0	1	0	0	0	0	0	N	Delphinidae
Stenella clymene	0	0	0	0	1	0	0	0	0	0	N	Delphinidae
Stenella coeruleoalba	0	0	0	0	1	0	0	0	0	0	N	Delphinidae
Stenella frontalis	0	0	0	0	1	0	0	0	0	0	N	Delphinidae
Stenella longirostris	0	0	0	0	1	0	0	0	0	0	N	Delphinidae
Tursiops aduncus	1	1	0	0	1	0	0	0	0	0	N	Delphinidae
Tursiops truncatus	1	1	0	0	1	0	0	0	0	0	N	Delphinidae
Berardius arnuxii	1.5	3	1.5	3	3	3	2	2	1	3	S	Ziphiidae
Berardius bairdii	1.5	3	1.5	3	3	3	2	2	1	3	S	Ziphiidae
Delphinapterus leucas	3	2	2	1	3	1	1	1	3	0	S	Monodontidae
Grampus griseus	3	3	1	3	2	1	0	0	2	0	S	Delphinidae
Hyperoodon ampullatus	2	3	1.5	3	3	3	2	2	2	3	S	Ziphiidae
Hyperoodon planifrons	2	3	1.5	3	3	3	2	2	2	3	S	Ziphiidae
Indopacetus pacificus	2	3	1.5	3	3	3	2	2	1	3	S	Ziphiidae
Kogia breviceps	3	3	1	2	3	1	2	2	3	3	S	Kogiidae
Kogia sima	3	3	1	2	3	1	2	2	3	3	S	Kogiidae
Mesoplodon bidens	1.5	3	1.5	3	3	3	2	2	1	3	S	Ziphiidae
Mesoplodon bowdoini	2	3	1.5	3	3	3	2	2	1.5	3	S	Ziphiidae
Mesoplodon carlhubbsi	2	3	1.5	3	3	3	2	2	1.5	3	S	Ziphiidae
Mesoplodon densirostris	2	3	1.5	3	3	3	2	2	2	3	S	Ziphiidae
Mesoplodon europaeus	2	3	1.5	3	3	3	2	2	1.5	3	S	Ziphiidae
Mesoplodon grayi	1	3	1.5	3	3	3	2	2	1	3	S	Ziphiidae
Mesoplodon hectori	2	3	1.5	3	3	3	2	2	1.5	3	S	Ziphiidae
Mesoplodon layardii	2	3	1	3	3	3	2	2	2	3	S	Ziphiidae
Mesoplodon mirus	2	3	1.5	3	3	3	2	2	1.5	3	S	Ziphiidae
Mesoplodon peruvianus	2	3	1.5	3	3	3	2	2	1.5	3	S	Ziphiidae
Mesoplodon stejnegeri	2	3	1.5	3	3	3	2	2	2	3	S	Ziphiidae
Monodon monoceros	3	3	2	3	3	1	1	1	3	0	S	Monodontidae
Physeter macrocephalus	2	3	2	3	3	1	1	3	3	3	S	Physeteridae
Tasmacetus shepherdi	1	1	1	1	3	3	2	2	1	3	S	Ziphiidae
Ziphius cavirostris	2.5	3	2	3	3	3	2	2	2	3	S	Ziphiidae
