# Supplementary material for: Toothed whales independently evolve specialized suction feeding without converging on skull shape
Source: PeerJ. 2026 Apr 17;14:e21119. doi: 10.7717/peerj.21119 (PMC13094552; doi:10.7717/peerj.21119)
Supplement: Supplemental Information 1 [file peerj-14-21119-s001.zip › Data and Code/SkullCodes.csv]

SPECIES	Code1	Code5	Code9	Code14	Code32	Code36	Code37	Code50	Code66	Code69	Code76	Code77	Code82	Code99	Code100	Code102	Code108	Code110	Code113	Code118	Code125	Code157	Code162	Code166	Code29Paoluccietal	Family
Berardius arnuxii	2	2	0	1	0	2	1	2	0	1	1	1	1	2	1	2	3	1	0	0	1	1	3	0	1	Ziphiidae
Berardius bairdii	2	2	0	1	1	2	0.5	2	0	1	1	1	0	2	1	2	3	1	0	0	1	0	3	0	1	Ziphiidae
Cephalorhynchus commersonii	0	1	1	1	1	2	1	1	0	0	2	1	0	1	1	1	3	1	0	0	0	1	2	0	1	Delphinidae
Cephalorhynchus eutropia	0	1	1	1	1	2	1	1	0	0	2	1	0	1	1	1	3	1	0	0	0	1	2	0	1	Delphinidae
Cephalorhynchus heavisidii	3	1	1	1	1	2	1	1	0	0	1	1	0	1	1	1	3	1	0	0	0	1	2	0	1	Delphinidae
Cephalorhynchus hectori	3	1	1	1	1	2	1	1	0	1	2	1	0	1	1	1	3	1	0	0	0	1	2	0	1	Delphinidae
Delphinapterus leucas	3	1	0	1	1	2	0	2	0	1	2	1	0	1	1	1	3	1	1	0	0	0	2	0	1.5	Monodontidae
Delphinus delphis	1	1	2	1	1	2	0	2.5	0	1	2	1	0	1	1	1	2	1	0	0	0	1	2	0	1	Delphinidae
Feresa attenuata	3	1	2	1	1	2	1	2	0	1	2	1	0	1	1	1	2	1	1	0	0	1	2	0	1	Delphinidae
Globicephala macrorhynchus	3	1	2	1	1	2	1	0	0	1	2	1	0	1	1	0	2	1	0	0	1	1	3	0	1	Delphinidae
Globicephala melas	4	1	2	1	1	2	1	0	0	0	2	1	0	1	1	1	2	1	0	0	0	1	3	0	1	Delphinidae
Grampus griseus	3	1	0	0	1	2	1	2	0	1	2	1	0	1	1	0	2	1	0	0	1	1	3	0	1	Delphinidae
Hyperoodon ampullatus	1	2	2	0	0	2	1	2	0	0	2	1	1	2	1	2	3	1	0	0	1	1	4	0	1.5	Ziphiidae
Hyperoodon planifrons	2	2	0	1	0	2	1	2	0	1	2	1	1	2	1	2	3	1	0	0	1	0	4	0	1.5	Ziphiidae
Indopacetus pacificus	2	2	0	1	0	2	2	2	0	1	2	1	1	2	1	2	3	1	0	0	1	1	3	0	1	Ziphiidae
Inia geoffrensis	2	1	1	1	0	0	1	0	0	1	0	0	0	1	1	2	3	1	1	0	0	0	1.5	0	0	Iniidae
Kogia breviceps	0	1	1	1	1	2	1	0	0	1	2	2	1	0	0	0	1	1	1	0	1	1	3	0	1.5	Kogiidae
Kogia sima	0	1	1	1	1	2	1	1	0	1	2	2	1	0	0	0	1	1	0	0	1	1	3	0	1.5	Kogiidae
Lagenodelphis hosei	0	1	2	1	1	2	0	3	0	1	2	1	0	1	1	2	2	1	0	0	0	1	2	0	1	Delphinidae
Lagenorhynchus acutus	3	1	2	1	1	2	0	2	0	1	2	1	0	1	1	2	2.5	1	0	0	0	1	2	0	1	Delphinidae
Lagenorhynchus albirostris	3	1	1	1	1	0	0	0	0	1	2	2	0	1	1	2	2	1	0	0	0	1	2	0	1	Delphinidae
Lagenorhynchus australis	1	1	1	1	1	2	0	2	0	0	1	2	0	1	1	2	2	1	0	0	0	1	2	0	1	Delphinidae
Lagenorhynchus cruciger	3	1	1	1	1	2	0	1	0	0	1	2	0	1	1	2	2	1	0	0	0	1	2	0	1	Delphinidae
Lagenorhynchus obliquidens	1	1	1	1	1	2	1	1	0	0	1	2	0	1	1	2	2	1	0	0	0	1	2	0	1	Delphinidae
Lagenorhynchus obscurus	1	1	1	1	1	2	1	1	0	0	1	2	0	1	1	2	2	1	0	0	0	1	2	0	1	Delphinidae
Lissodelphis peronii	1	1	1	1	1	2	0	2	0	0	1	2	0	1	1	2	2	1	0	0	0	1	2	0	1	Delphinidae
Lipotes vexillifer	2	1	0	0	0	0	0	0	0	1	0	1	0	1	1	1	3	1	1	0	0	0	3	0	1	Lipotidae
Lissodelphis borealis	1	1	1	1	1	2	0	2	0	1	2	1	0	1	1	1	2	1	0	0	0	1	2	0	1	Delphinidae
Mesoplodon bidens	2	2	0	1	0	2	1	3	0	0	1	1	1	2	1	2	3	1	0	0	1	1	1	0	1	Ziphiidae
Mesoplodon bowdoini	2	2	0	1	0	2	1	1	0	0	2	1	1	2	1	2	3	1	0	0	0	1	3	0	1	Ziphiidae
Mesoplodon carlhubbsi	2	2	1	1	0	2	1	0	0	1	2	1	1	2	1	2	3	1	0	0	1	1	3	0	1	Ziphiidae
Mesoplodon densirostris	2	2	1	1	0	2	2	1	0	1	2	1	1	2	1	2	3	1	0	0	0	1	1	0	1	Ziphiidae
Mesoplodon europaeus	1	2	1	1	0	2	1	3	0	0	2	1	1	2	1	2	3	1	0	0	0	1	4	0	1	Ziphiidae
Mesoplodon grayi	2	2	1	2	0	2	2	3	0	0	2	0	0	2	1	2	3	1	0	0	0	1	1	0	1	Ziphiidae
Mesoplodon hectori	1	2	0	1	0	2	1	2	0	0	1	1	1	2	1	2	3	1	0	0	1	1	3	0	1	Ziphiidae
Mesoplodon layardii	2	2	0	2	0	2	1	0	0	1	2	1	1	2	1	1	3	1	0	0	1	1	1	0	1	Ziphiidae
Mesoplodon mirus	2	2	0	0	0	2	1	0	0	0	2	0	1	2	1	1	3	1	0	0	0	1	1	0	1	Ziphiidae
Mesoplodon peruvianus	1	2	0	1	0	2	0	3	0	0	2	1	1	2	1	1	3	1	0	0	0	1	3	0	1	Ziphiidae
Mesoplodon stejnegeri	1	2	0	0	0	2	2	0	0	0	2	1	1	2	1	1	3	1	0	0	0	1	3	0	1	Ziphiidae
Monodon monoceros	3	1	0	1	1	2	1	2	0	1	2	1	0	1	1	1	2	1	1	0	0	0	2	0	1.5	Monodontidae
Neophocaena phocaenoides	4	1	1	1	1	2	1	2	0	1	1	2	0	1	1	1	2.5	1	0	0	0	1	2	0	0	Phocoenidae
Orcaella brevirostris	4	1	2	1	1	1	0	2	0	1	2	0	0	1	1	1	3	1	1	0	1	1	2	0	1	Delphinidae
Orcinus orca	3	1	2	1	1	0	1	2	0	1	1	1	0	1	1	1.5	3	1	1	0	0	1	2	0	1.5	Delphinidae
Peponocephala electra	1	1	1	1	1	2	0	1	0	0	2	1	0	1	1	2	2	1	1	0	1	1	3	0	1	Delphinidae
Phocoena dioptrica	4	1	1	1	1	2	1	2	0	1	0	2	0	1	1	1	2.5	1	0	1	0	1	2	0	0	Phocoenidae
Phocoena phocoena	4	1	1	1	1	2	1	2	0	1	0	2	0	1	1	1	2.5	1	0	1	0	1	2	0	0	Phocoenidae
Phocoena sinus	4	1	1	1	1	2	1	0	0	1	0	2	0	1	1	1	3	1	0	0	0	1	2	0	0	Phocoenidae
Phocoena spinipinnis	4	1	1	1	1	2	1	0	0	1	0	2	0	1	1	1	3	1	1	0	0	1	2	0	0	Phocoenidae
Phocoenoides dalli	4	1	1	1	1	2	1	2	0	1	0	2	0	1	1	1	2	1	0	1	0	1	2	0	0.5	Phocoenidae
Physeter macrocephalus	2	2	1	0	0	2	1	0	0	0	2	2	1	0	0	0	2	0	0	0	0	0	2	1	2	Physeteridae
Platanista gangetica	2	1	0	2	0	0	1	2	1	0	0	0	0	0	1	1.5	3	1	1	1	2	0	1.5	0	1	Platanistidae
Pontoporia blainvillei	2	1	1	1	0	0	1	0.5	0	1	0	0	0	1	0	1	3	1	1	0	0	0	2	0	1	Pontoporiidae
Pseudorca crassidens	3	1	2	1	1	0	1	2.5	0	1	2	1	0	1	1	1	2	1	0.5	0	0	1	2	0	1	Delphinidae
Sotalia fluviatilis	1	1	1	1	1	2	0	1	0	1	2	1	0	1	1	0	3	1	0	0	0	1	2.5	0	1	Delphinidae
Sotalia guianensis	1	1	0	2	1	2	0	3	0	1	2	1	0	1	1	0	3	1	0	0	0	1	2	0	1	Delphinidae
Sousa chinensis	2	1	0	1	1	1	0.5	0	0	1	2	1	0	1	1	0	3	1	0.5	0	0	1	2	0	1	Delphinidae
Sousa plumbea	1	1	0	1	1	1	0	0	0	0	2	1	0	1	1	0	3	1	0	0	0	1	2	0	1	Delphinidae
Sousa teuszii	2	1	0	1	1	1	0	0	0	0	2	1	0	1	1	0	3	1	1	0	0	1	2	0	1	Delphinidae
Stenella attenuata	2	1	0	1	1	2	0	3	0	0	2	1	0	1	1	1	1	1	0	0	0	1	1	0	1	Delphinidae
Stenella clymene	2	1	1	1	1	2	0	3	0	0	2	1	0	1	1	1	1	1	0	0	0	1	1	0	1	Delphinidae
Stenella coeruleoalba	1	1	0	1	1	2	0	3	0	0	2	1	0	1	1	1	1	1	0	0	0	1	1	0	1	Delphinidae
Stenella frontalis	1	1	0	1	1	2	0	3	0	0	2	1	0	1	1	1	1	1	0	0	0	1	1	0	1	Delphinidae
Stenella longirostris	1	1	1	1	1	2	0	2	0	1	2	1	0	1	1	1	1	1	0	0	0	1	1	0	1	Delphinidae
Steno bredanensis	1	1	0	1	0	2	0	1	0	1	2	1	0	1	1	1	2	1	0	0	0	1	2	0	1	Delphinidae
Tasmacetus shepherdi	2	1	0	1	0	2	0.5	3	0	1	1	1	0	2	1	2	2.5	1	0	0	1	1	3	1	2	Ziphiidae
Tursiops aduncus	1	1	1	1	1	2	0	2	0	1	2	1	0	1	1	1	2	1	1	0	0	2	2	0	1.5	Delphinidae
Tursiops truncatus	1	1	2	1	1	2	0	2.5	0	1	2	1	0	1	1	1	2	1	0.5	0	0	1	2	0	1	Delphinidae
Ziphius cavirostris	2	2	0	1	1	2	0	0	0	1	2	1	0	2	1	1	3	1	0	0	0	1	3	0	1	Ziphiidae
