# Supplementary material for: Toothed whales independently evolve specialized suction feeding without converging on skull shape
Source: PeerJ. 2026 Apr 17;14:e21119. doi: 10.7717/peerj.21119 (PMC13094552; doi:10.7717/peerj.21119)
Supplement: Supplemental Information 1 [file peerj-14-21119-s001.zip › Data and Code/Tree_extant.R]

# Set working directory
library(ape)
library(geiger)
library(phytools)
library(dispRity)

# Load tree from Lloyd and Slater (2021)
tree <- read.tree("Cetacea_Safe_Median.tre")

# Update names/spelling to match data and current nomenclature and combinations (Godfrey & Lambert, 2023; Jefferson, 2021)
tree$tip.label <- sub("Cephalorhynchus_commersoni", "Cephalorhynchus_commersonii",tree$tip.label)
tree$tip.label <- sub("Sagmatias_obscurus", "Lagenorhynchus_obscurus",tree$tip.label)
tree$tip.label <- sub("Sagmatias_obliquidens", "Lagenorhynchus_obliquidens",tree$tip.label)
tree$tip.label <- sub("Sagmatias_australis", "Lagenorhynchus_australis",tree$tip.label)
tree$tip.label <- sub("Leucopleurus_acutus", "Lagenorhynchus_acutus",tree$tip.label)
tree$tip.label <- sub("Sagmatias_cruciger", "Lagenorhynchus_cruciger",tree$tip.label)
tree$tip.label <- sub("Pontoporia_blainvillii", "Pontoporia_blainvillei",tree$tip.label)

# Load data
data<-read.table("Extant_data.txt",header=T,sep="\t",row.names=1)
row.names(data) <- sub(" ", "_", row.names(data))

# Prune/align tree
tree<-treedata(tree,data,sort=T,warnings=T)$phy
data<-as.data.frame(treedata(tree,data,sort=T,warnings=T)$data) # Need to add Sousa_plumbea

plot(ladderize(tree), pdf(file="Tree.pdf", 20, 30))
nodelabels()
tiplabels()
edgelabels(round(tree$edge.length,3))
dev.off()

# Reroot tree with Artiodactyls

# Check dates
tree.age(tree, order = "past", fossil = FALSE, digits = 3)

# Extant artiodactyls; divergence estimates from Meredith et al. (2011)
# Hippopotamus_amphibius divergence date: 57.5 Ma
tree <- bind.tip(tree, "Hippopotamus_amphibius", edge.length = 28.864, where = 68, position = 0)
plot(tree, pdf(file="Tree.pdf", 20, 30))
nodelabels()
tiplabels()
edgelabels(round(tree$edge.length,3))
dev.off() 

tree <- reroot(tree,node = 68)
plot(tree, pdf(file="Tree.pdf", 20, 30))
nodelabels()
tiplabels()
edgelabels(round(tree$edge.length,3))
dev.off() 

# Change edge lengths
# Function to set edge length by tip label
set_edge_length_by_label <- function(tree, tip_label, new_length) {
  # Find the index of the tip label
  tip_index <- which(tree$tip.label == tip_label)
  
  # Find the edge corresponding to this tip
  edge_index <- which(tree$edge[,2] == tip_index)
  
  # Set the new edge length
  tree$edge.length[edge_index] <- new_length
  
  return(tree)
}

tree <- set_edge_length_by_label(tree,"Hippopotamus_amphibius",57.5)
plot(ladderize(tree), pdf(file="Tree.pdf", 20, 30))
nodelabels()
tiplabels()
edgelabels(round(tree$edge.length,3))
dev.off() 

# Check dates
tree.age(tree, order = "past", fossil = FALSE, digits = 3)

# Add Sousa_plumbea
# Jefferson & Rosenbaum (2014)
tree<-bind.tip(tree, "Sousa_plumbea", edge.length=0.382, where=115, position=0)
plot(ladderize(tree), pdf(file="Tree.pdf", 20, 30))
dev.off() 

# Make tree dichotomous (address polytomies)
tree<-multi2di(tree)
tree$edge.length[tree$edge.length==0]<-max(nodeHeights(tree))*1e-6
plot(ladderize(tree),pdf(file="Tree.pdf",20,30))
dev.off()

# Write tree file
tree<-write.tree(tree,file="tree_extant.tre")
