# Supplementary material for: Toothed whales independently evolve specialized suction feeding without converging on skull shape
Source: PeerJ. 2026 Apr 17;14:e21119. doi: 10.7717/peerj.21119 (PMC13094552; doi:10.7717/peerj.21119)
Supplement: Supplemental Information 1 [file peerj-14-21119-s001.zip › Data and Code/MultiLogRegression&PCA.R]

# Set working directory

# Data Loading and Preparation

## Load Data

#Start by loading in the packages

library(tidyverse)
library(ggplot2)
library(nnet)
library(caret)
library(ggrepel)
library(gplots)
library(dplyr)
library(phytools)
library(geiger)
library(convevol)

#Now read in our data files

# Read in the CSVs and tree
ExtantDFMulti <- read_csv("ExtantDFMulti.csv")
SkullCodes <- read_csv("SkullCodes.csv")
tree <- read.tree("tree_extant.tre")

#Let's inspect each of them:

summary(ExtantDFMulti)

summary(SkullCodes)


#And now let's add CharSum and CharMean to ExtantDFMulti

# Add CharSum and CharMean columns
ExtantDFMulti <- ExtantDFMulti %>%
  mutate(
    CharSum = rowSums(select(., starts_with("Char"))),
    CharMean = CharSum / 10
  )

head(ExtantDFMulti)

#### Can suction feeding be predicted from a suite of morphological characters? ####

# Multinomial Logistic Regression

## Summary Statistics

### Individual Characters

#Let's examine how each of our 10 potential suction characters interacts with our Feeding Mode:

# Generate faceted boxplots of Char1–Char10 vs Suction
ExtantDFMulti %>%
  pivot_longer(
    cols = c(Char1, Char2, Char3, Char4, Char5, Char6, Char7, Char8, Char9, Char10),
    names_to = "Character",
    values_to = "Score"
  ) %>%
  ggplot(aes(x = Suction, y = Score)) +
  geom_boxplot() +
  facet_wrap(~ Character, scales = "free_y") +
  labs(title = "Character Scores by Feeding Mode",
       x = "Feeding Mode", y = "Character Score") +
  theme_minimal()


#Great. This lets us easily look for patterns, such as which traits do and don't help us predict Suction.

#We should do a Kruskal-Wallis to test for significance:

# Perform Kruskal-Wallis test for each character variable
ExtantDFMulti %>%
  select(Suction, Char1, Char2, Char3, Char4, Char5, Char6, Char7, Char8, Char9, Char10) %>%
  pivot_longer(
    cols = -Suction,
    names_to = "Character",
    values_to = "Score"
  ) %>%
  group_by(Character) %>%
  summarise(
    H_stat = kruskal.test(Score ~ Suction)$statistic,
    p_value = kruskal.test(Score ~ Suction)$p.value
  )


#So they are ALL quite significant. This bodes very well for us!

### Summary Characters

# Let's now examine the summary characters as well:

#First the graphs

# Boxplots for CharSum and CharMean
ExtantDFMulti %>%
  pivot_longer(
    cols = c(CharSum, CharMean),
    names_to = "SummaryStat",
    values_to = "Score"
  ) %>%
  ggplot(aes(x = Suction, y = Score)) +
  geom_boxplot() +
  facet_wrap(~ SummaryStat, scales = "free_y") +
  labs(title = "CharSum and CharMean by Feeding Mode",
       x = "Feeding Mode", y = "Value") +
  theme_minimal()


#And the test for significance:

# Kruskal-Wallis test for CharSum and CharMean
ExtantDFMulti %>%
  select(Suction, CharSum, CharMean) %>%
  pivot_longer(
    cols = -Suction,
    names_to = "Variable",
    values_to = "Score"
  ) %>%
  group_by(Variable) %>%
  summarise(
    H_stat = kruskal.test(Score ~ Suction)$statistic,
    p_value = kruskal.test(Score ~ Suction)$p.value
  )

## Quantifying Predictive Power

### Individual Characters

#Let's see if we can identify which characters have the most predictive power.

#To assess the predictive power of each individual character trait for determining feeding mode, we conducted a series of one-variable multinomial logistic regression models. For each of the eight character traits (`Char1` through `Char8`), we trained a separate model using feeding mode (`S`, `R`, or `M`) as the categorical response variable. The dataset was split into training (75%) and testing (25%) subsets using stratified sampling to preserve class proportions. Model accuracy was evaluated on the held-out test set and reported for each trait.

#This analysis assumes that:

#-    The predictor variables are independent and modeled one at a time (i.e., no multivariable interactions were included).

#-   The `Suction` variable is a categorical outcome with three levels (Suction, Raptorial, Multimodal).

#-    Each character variable is continuous and appropriately scaled for logistic modeling.

#-    No regularization or tuning was applied; the goal was exploratory assessment of individual predictive signal.


set.seed(42)  # for reproducibility

# Initialize results dataframe
char_accuracy <- data.frame(Character = character(), Accuracy = numeric())

# Loop through each character
for (char_var in paste0("Char", 1:8)) {
  
  cat("\n====", char_var, "====\n")
  
  # Prepare data
  data <- ExtantDFMulti %>%
    select(Suction, all_of(char_var)) %>%
    drop_na()
  
  # Ensure Suction is a factor
  data$Suction <- factor(data$Suction)
  
  # Split data
  train_index <- createDataPartition(data$Suction, p = 0.75, list = FALSE)
  train <- data[train_index, ]
  test  <- data[-train_index, ]
  
  # Train multinomial logistic regression
  model <- multinom(Suction ~ ., data = train, trace = FALSE)
  
  # Predict and evaluate
  pred <- predict(model, newdata = test)
  pred <- factor(pred, levels = levels(test$Suction))
  
  # Accuracy
  accuracy <- mean(pred == test$Suction)
  char_accuracy <- rbind(char_accuracy,
                         data.frame(Character = char_var, Accuracy = round(accuracy, 2)))
  
  # Print confusion matrix and classification metrics
  cm <- confusionMatrix(pred, test$Suction)
  print(cm)
}

### Summary Characters

#Let's test the predictive power of our summary characters:

# Loop over CharMean and CharSum
for (var in c("CharMean", "CharSum")) {
  
  cat("\n====", var, "====\n")
  
  # Prepare data
  data <- ExtantDFMulti %>%
    select(Suction, all_of(var)) %>%
    drop_na()
  
  # Ensure Suction is a factor
  data$Suction <- factor(data$Suction)
  
  # Split into train/test
  train_index <- createDataPartition(data$Suction, p = 0.75, list = FALSE)
  train <- data[train_index, ]
  test  <- data[-train_index, ]
  
  # Train model
  model <- multinom(Suction ~ ., data = train, trace = FALSE)
  
  # Predict and make sure prediction is a factor with same levels
  pred <- predict(model, newdata = test)
  pred <- factor(pred, levels = levels(test$Suction))
  
  # Compute confusion matrix and metrics
  cm <- confusionMatrix(pred, test$Suction)
  print(cm)
}

#These basically just do perfect, because they're already an approximation of the multinomial logistic regression. It's very promising that the real, robust model will do great!

## Build the Multinomial Regression Model

#Let's start by preparing and training the model. It'll use the 8 individual characters to predict the feeding mode and will use a standard 25:75 test:train split.

set.seed(42)  # For reproducibility

# Prepare the data
multi_data <- ExtantDFMulti %>%
  select(Suction, Char1, Char2, Char3, Char4, Char5, Char6, Char7, Char8) %>%
  drop_na()

# Ensure Suction is a factor
multi_data$Suction <- factor(multi_data$Suction)

# Split into training and test sets
train_index <- createDataPartition(multi_data$Suction, p = 0.75, list = FALSE)
train_multi <- multi_data[train_index, ]
test_multi  <- multi_data[-train_index, ]

# Train the multinomial logistic regression model
multi_model <- multinom(Suction ~ ., data = train_multi, trace = FALSE)

# View a summary of the model
summary(multi_model)

#And now let's predict the feeding mode of the test set and see if we have a good model:

# Make predictions on the test set
pred_multi <- predict(multi_model, newdata = test_multi)

# Ensure factor levels match for confusionMatrix
pred_multi <- factor(pred_multi, levels = levels(test_multi$Suction))

# Evaluate model performance
accuracy <- mean(pred_multi == test_multi$Suction)
cat("Overall Accuracy:", round(accuracy, 2), "\n\n")

# Print classification report
cm <- confusionMatrix(pred_multi, test_multi$Suction)
print(cm)

##### Does suction specialization coincide with skull shape? ####

# Suction PCAs

#Let's start by merging our data frames to make sure our rows don't misalign:

# Merge on Taxon column
MergedDF <- SkullCodes %>%
  inner_join(ExtantDFMulti, by = "SPECIES")  # Adjust "Taxon" if needed

head(MergedDF)


#Now let's do a PCA of the 25 Codes

# Select just the 25 character columns for PCA
pca_input <- MergedDF %>%
  select(starts_with("Code"))  # or specify exact column range: select(2:26)

# Run PCA
pca_result <- prcomp(pca_input, scale. = TRUE)

# Combine PCA scores with Suction column
pca_scores <- as.data.frame(pca_result$x) %>%
  mutate(Suction = MergedDF$Suction,
         SPECIES = MergedDF$SPECIES)  # Adjust column name if needed

# Okay. Let's align the tree with our PCA scores
row.names(pca_scores) <- pca_scores$SPECIES
row.names(pca_scores) <- sub(" ", "_", row.names(pca_scores))
tree<-treedata(tree,pca_scores,sort=T,warnings=T)$phy

# Plot PC1 vs PC2
X<-pca_scores[,1:2]

obj<-phylomorphospace(tree,X,ftype="off",bty="n",node.size=c(0,1.2))
grid()

# Lets pull the phylomorphospace coordinates and transfer to ggplot.

Data<-data.frame(
  xstart=obj$xx[obj$edge[,1]],
  ystart=obj$yy[obj$edge[,1]],
  xstop=obj$xx[obj$edge[,2]],
  ystop=obj$yy[obj$edge[,2]],
  nodestart=obj$edge[,1],
  nodestop=obj$edge[,2])

head(Data)

## PCA by Feeding Category

# Plot PC1 vs PC2
ggplot()+
  geom_segment(data=Data,aes(x=xstart,y=ystart,xend=xstop,yend=ystop), 
               size = 0.5,color="gray")+
  geom_point(data=pca_scores,aes(x = PC1, y = PC2, color=Suction),size=3) +
  geom_text_repel(data=pca_scores, aes(x = PC1, y = PC2,label=SPECIES), size = 3, point.padding=0.5, max.overlaps = 5) +
  labs(title = "Morphospace by Feeding Mode",
       x = "PC1", y = "PC2") +
  theme_minimal()

## PCA by the Mean of our 10 Characters

# Add CharSum to PCA scores
pca_scores <- as.data.frame(pca_result$x) %>%
  mutate(CharMean = MergedDF$CharMean,
         SPECIES = MergedDF$SPECIES)

# Plot PC1 and PC2
ggplot()+
  geom_segment(data=Data,aes(x=xstart,y=ystart,xend=xstop,yend=ystop), 
               size = 0.5,color="gray")+
  geom_point(data=pca_scores,aes(x = PC1, y = PC2, color=CharMean),size=3) +
  geom_text_repel(data=pca_scores, aes(x = PC1, y = PC2,label=SPECIES), size = 3, point.padding=0.5, max.overlaps = 5) +
  scale_color_viridis_c() +
  labs(title = "Morphospace Colored by CharMean",
       x = "PC1", y = "PC2") +
  theme_minimal()

# Plot PC3 and PC4
X<-pca_scores[,3:4]

obj<-phylomorphospace(tree,X,ftype="off",bty="n",node.size=c(0,1.2))
grid()

# Lets pull the phylomorphospace coordinates and transfer to ggplot.

Data<-data.frame(
  xstart=obj$xx[obj$edge[,1]],
  ystart=obj$yy[obj$edge[,1]],
  xstop=obj$xx[obj$edge[,2]],
  ystop=obj$yy[obj$edge[,2]],
  nodestart=obj$edge[,1],
  nodestop=obj$edge[,2])

head(Data)

ggplot()+
  geom_segment(data=Data,aes(x=xstart,y=ystart,xend=xstop,yend=ystop), 
               size = 0.5,color="gray")+
  geom_point(data=pca_scores,aes(x = PC3, y = PC4, color=CharMean),size=3) +
  geom_text_repel(data=pca_scores, aes(x = PC3, y = PC4,label=SPECIES), size = 2.6, fontface="italic", point.padding=0.5, max.overlaps = 5) +
  scale_color_viridis_c(name = "SSI") +
  labs(x = "PC3", y = "PC4") +
  theme_minimal()

# Suction feeders look like they don't converge, but let's perform a statistical test
  # to double check
# Match data to phylogeny

suction <- ExtantDFMulti %>%
  filter(ExtantDFMulti$Suction == "S")
suction$SPECIES <- sub(" ", "_", suction$SPECIES)
  suction <- setNames(
  suction$SPECIES,
  rownames(suction)
)

pca_scores <- pca_scores[tree$tip.label, ]
pca_scores <- pca_scores[, -c(26,27)]
pca_scores <- as.matrix(pca_scores)
storage.mode(pca_scores) <- "numeric"

conv_result <- convrat(tree, pca_scores,
                       suction)
conv_result

sig_results <- convSig(tree, pca_scores, suction)
